# Supplementary material for: Differential methylation patterns in lean and obese non-alcoholic steatohepatitis-associated hepatocellular carcinoma
Source: BMC Cancer. 2022 Dec 6;22:1276. doi: 10.1186/s12885-022-10389-7 (PMC9727966; doi:10.1186/s12885-022-10389-7)
Supplement: Supplementary file 1 — Additional file 1: Supplemental file 1. Absolute numbers and proportions of comparisons by comparison and chromosome. Description: Absolute number of hypermethylated and hypomethylated regions, totals, and proportions of between each comparison and by chromosome number in the choline supplemented, choline deficient, and control models. [file 12885_2022_10389_MOESM1_ESM.xlsx]

## Sheet: Figure 3
Comparison	Hypermethylated	Hypomethylated	Total	% Hypermethylated	% Hypomethylated
CD NASH vs Control	6721	10984	17705	37.961	62.039
CD Dysp vs CD NASH	6715	5766	12481	53.8018	46.1982
CD HCC vs CD Dysp	3399	2558	5957	57.0589	42.9411
CS NASH vs Control	15938	21108	37046	43.0222	56.9778
CS Dysp vs CS NASH	16225	10039	26264	61.7766	38.2234
CS HCC vs CS Dysp	1683	1277	2960	56.8581	43.1419
CD NASH vs CS NASH	22614	24596	47210	47.9009	52.0991
CD Dysp vs CS Dysp	2226	5772	7998	27.832	72.168
CD HCC vs CS HCC	2675	5718	8393	31.8718	68.1282

## Sheet: Figure 4
	CD HCC vs. CD NASH			CS HCC vs. NASH			CD NASH vs. Control			CD Dysp. Vs. NASH			CD HCC vs. Dysp.			CS NASH vs. Control			CS Dysp vs NASH			CS HCC vs. Dysp.			CD NASH vs. CS NASH			CD Dysp vs CS Dysp			CD HCC vs. CS HCC
	Hypermethylated	Hypomethylated	Total	Hypermethylated	Hypomethylated	Total	Hypermethylated	Hypomethylated	Total	Hypermethylated	Hypomethylated	Total	Hypermethylated	Hypomethylated	Total	Hypermethylated	Hypomethylated	Total	Hypermethylated	Hypomethylated	Total	Hypermethylated	Hypomethylated	Total	Hypermethylated	Hypomethylated	Total	Hypermethylated	Hypomethylated	Total	Hypermethylated	Hypomethylated	Total
chr1	395	273	668	1759	846	2605	414	713	1127	420	478	898	240	138	378	854	1394	2248	1040	524	1564	101	82	183	1417	1435	2852	120	454	574	132	368	500
chr2	511	339	850	1994	1178	3172	521	840	1361	534	412	946	226	219	445	1311	1604	2915	1196	806	2002	128	102	230	1684	1867	3551	194	392	586	220	435	655
chr3	261	189	450	1141	619	1760	246	513	759	268	246	514	153	118	271	649	957	1606	676	422	1098	75	45	120	966	1085	2051	93	262	355	98	264	362
chr4	508	333	841	1906	1184	3090	541	806	1347	473	399	872	244	208	452	1315	1586	2901	1172	754	1926	128	94	222	1729	1856	3585	205	388	593	221	423	644
chr5	524	344	868	2141	1164	3305	514	817	1331	513	475	988	280	170	450	1172	1632	2804	1288	785	2073	126	92	218	1790	1769	3559	161	452	613	199	439	638
chr6	282	215	497	1298	748	2046	320	499	819	277	228	505	153	122	275	785	994	1779	770	504	1274	85	58	143	1085	1167	2252	119	235	354	139	297	436
chr7	479	320	799	1740	1076	2816	468	663	1131	469	398	867	249	170	419	1250	1341	2591	1086	711	1797	104	95	199	1449	1741	3190	153	399	552	203	375	578
chr8	442	286	728	1599	991	2590	493	673	1166	394	317	711	230	170	400	1031	1298	2329	963	636	1599	103	75	178	1327	1476	2803	134	318	452	159	348	507
chr9	257	199	456	1312	812	2124	364	550	914	288	218	506	126	132	258	882	1024	1906	740	502	1242	98	63	161	1103	1302	2405	97	190	287	151	245	396
chr10	364	195	559	1358	723	2081	313	601	914	356	288	644	162	110	272	721	1062	1783	811	469	1280	63	53	116	1195	1254	2449	83	278	361	119	260	379
chr11	486	347	833	1910	1203	3113	556	758	1314	524	453	977	236	214	450	1282	1503	2785	1138	817	1955	130	109	239	1703	1953	3656	160	423	583	194	426	620
chr12	272	154	426	1161	776	1937	233	461	694	317	174	491	142	117	259	773	891	1664	680	507	1187	62	56	118	926	1139	2065	114	225	339	128	185	313
chr13	243	145	388	951	570	1521	233	463	696	228	180	408	115	81	196	566	782	1348	556	381	937	81	47	128	819	948	1767	52	180	232	73	215	288
chr14	242	168	410	1063	502	1565	219	479	698	256	247	503	116	101	217	550	897	1447	645	358	1003	69	52	121	831	948	1779	100	240	340	82	245	327
chr15	350	270	620	1250	633	1883	282	503	785	342	381	723	194	114	308	659	977	1636	851	429	1280	65	47	112	1103	1121	2224	113	365	478	141	342	483
chr16	190	161	351	838	426	1264	210	355	565	206	182	388	109	70	179	442	682	1124	527	289	816	58	43	101	710	715	1425	83	234	317	73	179	252
chr17	346	244	590	1285	754	2039	342	527	869	355	298	653	177	129	306	767	963	1730	839	520	1359	81	69	150	1105	1163	2268	92	319	411	122	266	388
chr18	161	127	288	890	424	1314	168	348	516	199	192	391	98	71	169	429	682	1111	568	269	837	65	51	116	720	740	1460	67	226	293	79	197	276
chr19	192	121	313	787	502	1289	243	305	548	206	142	348	89	63	152	429	528	957	487	332	819	43	31	74	731	771	1502	62	129	191	74	153	227
X	128	52	180	422	149	571	47	117	164	98	63	161	63	43	106	150	336	486	197	57	254	19	13	32	322	284	606	26	65	91	68	57	125
Y				30	6	36	0	7	7	1	0	1				9	25	34	14	1	15	0	1	1	20	12	32				0	1	1
